# Supplementary material for: Correlation of Anticancer Drug Prices with Outcomes of Overall Survival and Progression-Free Survival in Clinical Trials in Japan
Source: Curr Oncol. 2023 Feb 1;30(2):1776–83. doi: 10.3390/curroncol30020137 (PMC9955512; doi:10.3390/curroncol30020137)
Supplement: Supplementary file 1 [file curroncol-30-00137-s001.zip]

Archive with 1 entries (1 files):
- curroncol-2150385-supplementary.xlsx
