# Supplementary material for: Correlation of Anticancer Drug Prices with Outcomes of Overall Survival and Progression-Free Survival in Clinical Trials in Japan
Source: Curr Oncol. 2023 Feb 1;30(2):1776–83. doi: 10.3390/curroncol30020137 (PMC9955512; doi:10.3390/curroncol30020137)
Supplement: Supplementary file 1 [file curroncol-30-00137-s001.zip › curroncol-2150385-supplementary.xlsx]

## Sheet: Sheet1
Supplemental Table S1 List of oncology drugs approved from 2009 to 2020 in Japan.
Drug	Type of compound	Indication	Approval date	NHI drug price listing date	Drug Price (yen)	Endpoint
Dasatinib hydrate	Molecular-targeted drug	CLL,ALL	2009-01-21	2009-03-13	4565	others
Nilotinib hydrochloride	Molecular-targeted drug	CLL	2009-01-21	2009-03-13	5397	others
Lapatinib diosylate	Molecular-targeted drug	Breat cancer	2009-04-22	2009-06-19	1621	TTP
Miriplatin hydrate	Cytotoxic drug	Hepatocellular cell carcinoma	2009-10-16	2009-12-11	47827	others
Everolimus	Molecular-targeted drug	Renal cell Carcioma	2010-01-20	2010-04-16	12711	PFS
Panitumumab	Antibody	Colorecral cancer	2010-04-16	2010-06-11	75567	PFS
Lenalidomide hydrate	Cytotoxic drug	Multiple myeloma	2010-06-25	2010-07-16	8861	TTP
Temsirolimus	Molecular-targeted drug	Renal cell Carcioma	2010-07-23	2010-09-17	132915	OS
Paclitaxel	Cytotoxic drug	Breast cancer	2010-07-23	2010-09-17	56982	others
Bendamustine hydrochloride	Cytotoxic drug	Hodgkin lymphoma Martle lymphoma	2010-10-27	2010-12-10	92356	others
Azacitidine	Cytotoxic drug	MDS	2011-01-21	2011-03-11	49993	OS
Eribulin mesylate	Cytotoxic drug	Breast cancer	2011-04-22	2011-07-19	64070	OS
Vorinostat	Molecular-targeted drug	Cutaneous T-cell lymphoma	2011-07-01	2011-09-12	5463	RR
Fulvestrant	Cytotoxic drug	Breast cancer	2011-09-26	2011-11-25	50313	TTP
Axitinib	Molecular-targeted drug	Renal cell Carcioma	2012-06-29	2013-02-22	2006	PFS
Degarelix Acetate	Hormonal drug	Prostate cancer	2012-06-29	2013-02-22	23693	others
Pazopanib hydrochloride	Molecular-targeted drug	Soft tissue tumor	2012-09-28	2013-02-22	4027	PFS
Everolimus	Molecular-targeted drug	Astrocytoma	2012-12-25	2013-02-22	5376	PFS
Regorafenib	Molecular-targeted drug	Colorecral cancer	2013-03-25	2013-05-24	5424	OS
Ofatumumab	Antibody	CLL	2013-03-25	2013-05-24	27590	others
Pertuzumab	Antibody	Breast cancer	2013-06-28	2013-08-27	231866	PFS
Trastuzumab emtansine	Antibody drug conjugate	Breast cancer	2013-09-20	2014-04-17	235108	PFS
Afatinib maleate	Molecular-targeted drug	NSCLC	2014-01-17	2014-04-17	5841	PFS
Brentuximabvedotin	Antibody drug conjugate	Hodgkin lymphoma PTCL	2014-01-17	2014-04-17	455701	RR
Enzalutamide	Hormonal drug	Prostate cancer	2014-03-24	2014-05-23	3139	PFS
Trifluride,Tipiracil hydrochloride	Cytotoxic drug	Colorecral cancer	2014-03-24	2014-05-23	2490	OS
Alectinib hydrochloride	Molecular-targeted drug	NSCLC	2014-07-04	2014-09-02	902	RR
Abiraterone Acetate	Hormonal drug	Prostate cancer	2014-07-04	2014-09-02	3691	OS
Ruxoltinib phosphate	Molecular-targeted drug	Myelofbrosis	2014-07-04	2014-09-02	3707	others
Nivolmab	Immunotherapy drug	Mekanoma	2014-07-04	2014-09-02	150200	RR
Cabazitaxel acetonate	Cytotoxic drug	Prostate cancer	2014-07-04	2014-09-02	592069	OS
Bosutinib hydrate	Molecular-targeted drug	CML	2014-09-26	2014-11-25	3791	others
Alemtuzumab	Antibody	CLL	2014-09-26	2014-11-25	89254	PFS
Streptozocin	Cytotoxic drug	Pancreatic cancer	2014-09-26	2014-11-25	42531	others
Vemurafenib	Molecular-targeted drug	Melanoma	2014-12-26	2015-02-24	4936	OS
Lenvatinib mesylate	Molecular-targeted drug	Thyroid cancer	2015-03-26	2015-05-20	3956	PFS
Pomalidomide	Molecular-targeted drug	Multiple myeloma	2015-03-26	2015-05-20	42625	PFS
Ramucirumab	Antibody	Gastric cancer	2015-03-26	2015-05-20	75266	OS
Panobinostat	Molecular-targeted drug	Multiple myeloma	2015-07-03	2015-08-31	36584	PFS
Ipilimumab	Immunotherapy drug	Melanoma	2015-07-03	2015-08-31	486342	OS
Trabectedin	Cytotoxic drug	Soft tissue tumor	2015-09-28	2015-11-26	49307	PFS
Leuprorelin Acetate	Hormonal drug	Prostate cancer Breast cancer	2015-09-28	2015-11-26	105039	others
Bexarotene	Cytotoxic drug	Cutaneous T-cell lymphoma	2016-01-22	2016-04-20	2798	RR
Iburutinib	Molecular-targeted drug	CLL	2016-03-28	2016-05-25	9367	OS
Ceritinib	Molecular-targeted drug	NSCLC	2016-03-28	2016-05-25	6297	others
Osimertinib mesylate	Molecular-targeted drug	NSCLC	2016-03-28	2016-05-25	12483	RR
Dabrafenib mesylate	Molecular-targeted drug	Melanoma	2016-03-28	2016-05-25	4861	PFS
Trametinib dimethyl sulfoxide	Molecular-targeted drug	Melanoma	2016-03-28	2016-05-25	7732	PFS
Radium chloride	Radiopharmaceutical agent	Prostate cancer	2016-03-28	2016-05-25	684930	OS
Carfilzomib	Molecular-targeted drug	Multiple myeloma	2016-07-04	2016-08-31	23982	PFS
Pembrolizumab	Immunotherapy drug	Melanoma	2016-09-28	2017-02-15	84488	PFS
Ponatinib hydrochloride	Molecular-targeted drug	CML ALL	2016-09-28	2016-11-18	6318	others
Elotuzumab	Antibody	Multiple myeloma	2016-09-28	2016-11-18	160696	PFS
Vandetanib	Molecular-targeted drug	Medullary thyroid carcinoma	2016-09-28	2015-11-26	7836	OS
Ixazomib citrate	Molecular-targeted drug	Multiple myeloma	2017-03-30	2017-05-24	96519	PFS
Forodesine hydrochloride	Cytotoxic drug	PTCL	2017-03-30	2017-05-24	2618	RR
Aflibercept	Molecular-targeted drug	Colorecral cancer	2017-03-30	2017-05-24	78614	OS
Romidepsin	Molecular-targeted drug	PTCL	2017-07-03	2018-04-18	109753	others
Pralatrexate	Cytotoxic drug	PTCL	2017-07-03	2017-08-30	89632	RR
Palbocicilib	Molecular-targeted drug	Brast cancer	2017-09-27	2017-11-22	5576	PFS
Daratumumab	Antibody	Muliple myeloma	2017-09-27	2017-11-22	51312	PFS
Avelumab	Immunotherapy drug	Merkel cell carcinoma	2017-09-27	2017-11-22	218955	RR
Olaparib	Molecular-targeted drug	Ovary cancer	2018-01-19	2018-04-18	3996	PFS
Atezolizumab	Immunotherapy drug	NSCLC	2018-01-19	2018-04-18	625567	OS
Inotuzumab ozomagamicin	Antibody drug conjugate	AML	2018-01-19	2018-04-18	130792	others
Durvalumab	Immunotherapy drug	NSCLC	2018-07-02	2018-08-29	112938	PFS
Obunutuzumab	Antibody	DLBCL	2018-07-02	2018-08-29	450457	PFS
Gilteritinib fumarate	Molecular-targeted drug	AML	2018-09-21	2018-11-20	19409	RR
Abemaciclib	Molecular-targeted drug	Breast cancer	2018-09-21	2018-11-20	3259	PFS
Lorlatinib	Molecular-targeted drug	NSCLC	2018-09-21	2018-11-20	7216	RR
Blinatumomab	Molecular-targeted drug	ALL	2018-09-21	2018-11-20	281345	OS
Dacomitinib	Molecular-targeted drug	NSCLC	2019-01-08	2019-02-26	3851	PFS
Encorafenib	Molecular-targeted drug	Melanoma	2019-01-08	2019-02-26	3181	PFS
Binimetinib	Molecular-targeted drug	Melanoma	2019-01-08	2019-02-26	4837	PFS
Apalutamide	Hormonal drug	Prostate cancer	2019-03-26	2019-05-22	2282	others
Thiotepa	Cytotoxic drug	Pediatric cancer	2019-03-26	2019-05-22	189816	others
Quizartinib Hydrochloride	Molecular-targeted drug	AML	2019-06-18	2019-09-04	19695	OS
Entrectinib	Molecular-targeted drug	Solid tumor	2019-06-18	2019-09-04	5214	RR
Necitumumab	Antibody	NSCLC	2019-06-18	2019-11-19	234697	OS
Venetoclax	Molecular-targeted drug	CLL	2019-09-20	2019-11-19	873	RR
AML: Acute Myeloid Leukemia, OS: Overall Survival, PFS: Progression Free Survival, TTP:Time to Progression,RR:Response rate
